# Supplementary material for: Influences of fluctuating nutrient loadings on nitrate-reducing microorganisms in rivers
Source: ISME Commun. 2024 Dec 24;5(1):ycae168. doi: 10.1093/ismeco/ycae168 (PMC11748280; doi:10.1093/ismeco/ycae168)
Supplement: SI_ycae168 [file si_ycae168.xlsx]

## Sheet: TOC
Supplementary Tables
S1	Nutrient concentrations in experiments
S2	Nitrate reduction rate at the final two phases in experiments
S3	Characteristics of amplicon sequenced samples
S4	The difference in the relative abundance of amplicon sequencing variants (ASVs) between experiments and phases
S5	Characteristics and relative abundance of metagenome-assembled-genomes (MAGs)
S6	The difference in the relative abundance of MAGs between experiments and phases
S7	Average nucleotide identity (%) between MAGs

## Sheet: S1
		nitrate(mM)						ammonia(mM)						sulfate(mM)						TOC(mM)
Phase	Incubation time (d)	CS1	CS2	CS3	SC1	SC2	SC3	CS1	CS2	CS3	SC1	SC2	SC3	CS1	CS2	CS3	SC1	SC2	SC3	CS1	CS2	CS3	SC1	SC2	SC3
CS-C,SC-S	0	5.96771	6.33789	5.89865	6.68016	6.90562	6.54321	0.435194	0.397351	0.397351	1.0596	0.435194	0.435194	0.119985	0.115604	0.113176	0.577069	0.122044	0.114443	10.2256	11.1203	10.4936	0.5256	0.6204	0.479333
	2	0	0	0	5.80098	6.12161	5.98722	0.359508	0.491958	0.359508	0.435194	0.454115	0.454115	0.063503	0.0519426	0.041913	0.0603357	1.18349	0.502481	1.14287	1.91753	1.57887	0.663533	0.691267	0.6258
	5	0	0	0	2.32394	2.32898	2.19678	0.416272	0.491958	0.397351	0.397351	0.416272	0.416272	0.103	0.09967	0.10076	6.21727	6.17235	5.64179	1.1556	1.4676	1.35827	0.402533	0.548667	0.441733
	7	0	0	0	0	0	0	0.435194	0.397351	0.359508	0.435194	0.397351	0.416272	0.088	0.08493	0.0841	9.98379	10.1402	10.1671	1.02414	1.25032	0.97235	0.3415	0.42411	0.43716
CS-S,SC-C	7.1	5.57308	5.5392	5.4742	5.58963	5.70857	5.47497	0.397351	0.454115	0.397351	0.454115	0.454115	0.37843	0.0278716	0.0175253	0.0117715	5.54914	5.35568	5.35082	0.802133	0.739467	1.09547	8.93813	8.35947	9.1888
	10	4.74216	4.60162	4.37296	0	0.0162189	0	0.397351	0.416272	0.454115	0.51088	0.435194	0.416272	0.207348	0.190298	0.360747	5.89189	5.73131	4.93982	0.8008	0.714133	0.7848	2.7528	2.6688	2.86747
	13	0	0	0	0	0	0	0.454115	0.435194	0.397351	0.397351	0.454115	0.529801	8.03853	8.18291	8.0558	5.34254	5.30384	5.30532	0.388267	0.692	0.490667	2.04533	2.02133	2.72267
CS-C,SC-S	13.1	6.06078	5.70955	5.85458	5.92123	6.18607	6.20339	0.454115	0.454115	0.416272	0.529801	0.473037	0.473037	4.39015	4.11397	4.30126	2.61492	2.52539	2.49382	10.3427	9.88	9.91467	1.28267	1.476	1.81733
	16	0	0	0	0	0	0	0.435194	0.416272	0.548723	0.435194	0.454115	0.435194	5.38883	5.20761	4.94764	12.6859	13.2818	12.7345	3.6108	4.05347	3.33347	0.920667	0.787867	0.9288
	17	0	0	0	0	0	0	0.491958	0.491958	0.51088	0.662252	0.454115	0.491958	5.07675	5.00449	4.95344	12.9757	13.6108	13.0282	3.0896	3.46293	3.26427	0.613467	0.678267	0.535067
CS-S,SC-C	17.1	6.97435	7.01655	6.84533	6.85925	7.20554	6.98685	0.435194	0.37843	0.416272	0.416272	0.454115	0.529801	2.0909	2.2159	1.9631	5.04001	5.58129	5.30801	1.58427	1.71893	1.53093	10.9656	11.5629	11.2576
	18	4.36068	4.3381	5.15992	0	0.111588	0	0.416272	0.662252	0.435194	0.548723	0.624409	0.473037	4.55817	4.34232	2.8484	5.99747	6.43454	6.27724	0.789333	1.12533	1.07733	3.04267	2.87467	3.29733
	21	0	0	0	0	0	0	0.435194	0.491958	0.416272	0.454115	0.491958	0.51088	14.0607	14.1958	13.7701	6.07443	6.36333	5.70181	0.365333	0.481333	0.901333	2.86533	2.444	3.00533
CS-C,SC-S	21.1	6.12479	6.00805	5.79012	5.67206	5.67305	5.75581	0.51088	0.491958	0.491958	0.473037	0.624409	0.529801	5.44352	5.5199	5.73189	2.45297	2.49039	2.58361	10.9867	10.348	9.284	1.76267	1.79467	1.74667
	22	0.238528	0	0	3.39613	3.66985	3.22984	0.529801	0.473037	0.454115	0.435194	0.435194	0.491958	6.61629	6.2851	6.39823	4.30696	4.24208	5.06683	1.80453	1.5832	2.20853	0.5198	0.529267	0.3646
	25	0	0	0	0	0	0	0.662252	0.491958	0.454115	0.491958	0.473037	0.529801	5.65081	5.74594	5.93908	10.3535	10.9203	10.9918	1.599	1.37633	1.275	0.3664	0.467733	0.384933
CS-S,SC-C	25.1	6.15198	6.46692	6.01649	6.28122	6.51307	6.47952	0.454115	0.548723	0.529801	0.662252	0.605487	0.586566	1.70054	1.78077	1.86022	3.1174	2.98474	2.84412	0.5108	0.668267	0.718533	9.47787	10.0125	10.0659
	26	3.29254	4.01987	3.18172	0	0	0	0.548723	0.586566	0.586566	0.529801	0.529801	0.51088	5.88408	5.04524	5.96553	4.2831	3.67457	3.29091	0.683933	0.579133	0.567933	2.08393	1.7546	1.9946
	29	0	0	0	0	0	0	0.567644	0.529801	0.605487	0.51088	0.473037	0.529801	13.1948	13.7063	13.1002	4.3068	4.10452	3.9167	0.2308	0.497867	0.43	1.2028	1.16947	1.12413
CS-C,SC-S	29.1	7.25541	6.98279	7.33938	7.1675	7.00965	7.10337	0.567644	0.435194	0.51088	0.397351	0.491958	0.473037	4.82723	4.76726	5.07021	1.71469	1.49551	1.45444	11.6359	11.1546	11.3186	0.729267	0.583667	0.621
	29.5	4.16128	3.17602	3.26689	6.24774	6.55878	6.35182	0.719016	0.548723	0.529801	0.454115	0.529801	0.586566	5.97197	5.85468	6.03706	2.13429	2.04017	1.65166	8.11787	6.96987	7.7872	0.7424	0.9156	0.660933
	30	1.01299	0	0	5.2149	5.3642	5.32244	0.548723	0.491958	0.51088	0.529801	0.605487	0.529801	5.90129	5.79244	5.97482	3.03378	3.87257	3.81255	3.5432	2.68587	3.15387	0.5056	0.435733	0.4232
	30.5	0	0	0	3.72819	3.98009	3.76842	0.832545	0.624409	0.64333	0.586566	0.662252	1.04068	5.7169	5.58398	5.78859	5.53067	5.01816	5.0474	3.0123	2.3958	3.13489	0.513613	0.435135	0.36571
	31	0	0	0	1.13306	1.95971	1.74858	0.605487	0.473037	0.548723	0.756859	0.548723	0.813623	5.79384	5.61834	5.82378	7.77919	7.2661	7.31155	2.59128	2.13895	2.58392	0.476918	0.41651	0.49371
	31.5	0	0	0	0.0287663	0.677982	0.627338	0.302744	0.302744	0.302744	0.491958	0.435194	0.548723	5.79824	5.60246	5.81376	8.77745	8.50338	8.72239	2.1531	2.04271	2.33188	0.497138	0.41938	0.41986
	32	0	0	0	0	0	0	0.302744	0.302744	0.302744	0.548723	0.473037	0.491958	5.6093	5.6144	5.81983	10.5503	9.85177	10.1523	2.0135	2.19735	2.31169	0.31591	0.35416	0.397135
	33	0	0	0	0	0	0	0.813623	0.529801	0.491958	0.529801	0.359508	0.51088	5.72113	5.66908	6.00079	11.2892	10.6453	10.7394	2.15167	2.07967	2.23167	0.463933	0.5414	0.443133
CS-S,SC-C	33.1	5.60004	5.54436	5.44811	5.17287	5.42648	5.45214	0.491958	0.473037	0.491958	0.548723	0.548723	0.37843	2.40667	2.37706	2.47308	5.65229	5.75037	5.88461	0.752867	0.690467	1.10233	9.70233	9.13567	9.69567
	33.5	4.72111	4.88083	4.3598	2.65411	4.01318	2.50229	0.473037	0.435194	0.473037	0.662252	0.586566	0.491958	3.76388	3.79424	3.86867	6.28758	5.91	6.00364	0.727133	0.873	1.11967	4.55967	4.03433	3.81433
	34	3.79164	4.52182	4.18288	0.190076	1.36202	0.0303599	0.529801	0.529801	0.51088	0.851466	0.567644	0.548723	4.72466	4.21442	4.3901	6.61814	6.55495	5.94183	0.688	0.84	0.506667	0.941333	0.721333	0.992
	34.5	2.14159	2.07654	2.76303	0	0	0	0.681173	0.681173	0.794702	0.624409	0.64333	0.567644	6.79365	6.75417	5.91871	6.91691	6.11122	6.40831	0.453951	0.56719	0.491759	0.813587	0.70135	0.81384
	35	0.972514	0.767963	0.419043	0	0	0	0.64333	0.662252	0.624409	0.529801	0.586566	0.624409	8.21822	8.27011	7.4412	6.9883	6.214	6.449	0.46892	0.459183	0.40235	0.7831	0.61934	0.713847
	35.5	0	0.034198	0.0886838	0	0	0	0.756859	0.737938	0.813623	0.700095	0.302744	0.605487	9.81187	9.18671	9.48622	7.0134	6.1453	6.4791	0.318539	0.47151	0.393715	0.73451	0.491735	0.71413
	36	0	0	0	0	0	0	1.44182	1.30558	0.964995	0.737938	0.491958	0.567644	10.8765	10.7942	9.60505	7.1224	6.19858	6.39765	0.301829	0.39851	0.398751	0.527589	0.461734	0.58351
	37	0	0	0	0	0	0	0.624409	0.700095	0.870388	0.870388	0.662252	0.681173	11.0863	11.0063	10.0086	7.14712	6.60742	6.91485	0.188067	0.2734	0.434733	0.4214	0.388067	0.492067

## Sheet: S2
		nitrate(mM)						nitrate reduction rate (mM/d)
	Incubation time (d)	CS1	CS2	CS3	SC1	SC2	SC3	CS1	CS2	CS3	SC1	SC2	SC3
CS-C,SC-S	29.1	7.25541	6.98279	7.33938	7.1675	7.00965	7.10337	0	0	0	0	0	0
	29.5	4.16128	3.17602	3.26689	6.24774	6.55878	6.35182	6.90982	7.70101	8.08843	2.1653	1.85126	1.98209
	30	1.01299	0	0	5.2149	5.3642	5.32244	4.16128	0	0	2.51955	2.57868	2.5834
	30.5	0	0	0	3.72819	3.98009	3.76842	0	0	0	4.08184	3.4045	3.57386
	31	0	0	0	1.13306	1.95971	1.74858	0	0	0	3.69942	3.30211	3.14108
	31.5	0	0	0	0.0287663	0.677982	0.627338	0	0	0	1.13306	1.95971	1.74858
	32	0	0	0	0	0	0	0	0	0	0	0	0
	33	0	0	0	0	0	0	0	0	0	0	0	0
CS-S,SC-C	33.1	5.60004	5.54436	5.44811	5.17287	5.42648	5.45214	0	0	0	0	0	0
	33.5	4.72111	4.88083	4.3598	2.65411	4.01318	2.50229	2.00317	1.11901	1.3627	5.5115	4.54829	5.97992
	34	3.79164	4.52182	4.18288	0.190076	1.36202	0.0303599	2.57951	2.80428	1.59677	2.65411	4.01318	2.50229
	34.5	2.14159	2.07654	2.76303	0	0	0	2.81913	3.75386	3.76383	0	0	0
	35	0.972514	0.767963	0.419043	0	0	0	2.14159	2.04235	2.67435	0	0	0
	35.5	0	0.034198	0.0886838	0	0	0	0	0.767963	0.419043	0	0	0
	36	0	0	0	0	0	0	0	0	0	0	0	0
	37	0	0	0	0	0	0	0	0	0	0	0	0

## Sheet: S3
ID	experiment	collection time	reads	bases	avg	min	max	shannon_diversity
CS1_inoculum	CS1	inoculum	43847	18603840	424.29	374	441	2.48139
CS2_inoculum	CS2	inoculum	32524	13782952	423.778	329	489	2.1883
CS3_inoculum	CS3	inoculum	31480	13376308	424.914	360	488	2.20998
SC1_inoculum	SC1	inoculum	31629	13432831	424.7	360	443	2.33202
SC2_inoculum	SC2	inoculum	31800	13457651	423.197	245	441	2.41445
SC3_inoculum	SC3	inoculum	32649	13861504	424.561	300	495	2.23989
CS1_phase1	CS1	phase1	44646	18860822	422.453	354	492	3.48159
CS2_phase1	CS2	phase1	42450	17988146	423.749	226	490	3.7531
CS3_phase1	CS3	phase1	47312	19999944	422.725	214	491	3.74113
SC1_phase1	SC1	phase1	47358	20171494	425.936	238	435	3.65545
SC2_phase1	SC2	phase1	47525	20264349	426.393	259	478	3.70682
SC3_phase1	SC3	phase1	46570	19848450	426.207	345	444	3.69468
CS1_phase2	CS1	phase2	52573	22358108	425.277	303	504	3.75411
CS2_phase2	CS2	phase2	62562	26607087	425.292	335	435	3.98764
CS3_phase2	CS3	phase2	46305	19688583	425.193	286	497	3.61549
SC1_phase2	SC1	phase2	45230	19200219	424.502	232	438	2.73458
SC2_phase2	SC2	phase2	40229	17016385	422.988	354	496	3.23308
SC3_phase2	SC3	phase2	42356	17877584	422.079	254	517	3.54522
CS1_phase3	CS1	phase3	44792	18971044	423.536	271	497	3.91388
CS2_phase3	CS2	phase3	46599	19757919	423.999	267	478	4.07547
CS3_phase3	CS3	phase3	34610	14586689	421.459	262	439	3.95748
SC1_phase3	SC1	phase3	46730	19902165	425.897	276	480	3.06962
SC2_phase3	SC2	phase3	46533	19794023	425.376	296	449	3.47467
SC3_phase3	SC3	phase3	65826	27913057	424.043	275	478	3.68031
CS1_phase4	CS1	phase4	35646	15194526	426.262	235	478	3.7252
CS2_phase4	CS2	phase4	49338	21060442	426.86	307	479	4.02131
CS3_phase4	CS3	phase4	41422	17707164	427.482	273	431	3.62244
SC1_phase4	SC1	phase4	44393	18876413	425.211	246	442	3.73113
SC2_phase4	SC2	phase4	35925	15291355	425.647	254	448	3.94719
SC3_phase4	SC3	phase4	37821	16111289	425.988	316	430	3.83866
CS1_phase5	CS1	phase5	53006	22650446	427.319	360	515	3.82036
CS2_phase5	CS2	phase5	63208	27023767	427.537	214	442	3.91045
CS3_phase5	CS3	phase5	42269	18047860	426.976	270	437	3.61077
SC1_phase5	SC1	phase5	47082	20078625	426.461	223	442	3.86372
SC2_phase5	SC2	phase5	51467	21982196	427.112	265	451	3.69269
SC3_phase5	SC3	phase5	47484	20238223	426.211	275	442	3.79643
CS1_phase6	CS1	phase6	58916	25200688	427.739	239	502	3.55611
CS2_phase6	CS2	phase6	51220	21928852	428.131	316	477	3.81913
CS3_phase6	CS3	phase6	53245	22786057	427.947	254	446	3.70791
SC1_phase6	SC1	phase6	43967	18806002	427.73	322	444	3.10927
SC2_phase6	SC2	phase6	61857	26447163	427.553	235	478	3.6929
SC3_phase6	SC3	phase6	44887	19143028	426.472	220	444	3.36732
CS1_phase7	CS1	phase7	36667	15693537	428.002	401	435	3.21199
CS2_phase7	CS2	phase7	37234	15919109	427.542	254	430	2.7474
CS3_phase7	CS3	phase7	38570	16481246	427.307	262	430	2.99257
SC1_phase7	SC1	phase7	43577	18548748	425.655	303	432	3.22233
SC2_phase7	SC2	phase7	41661	17787892	426.967	262	526	3.83723
SC3_phase7	SC3	phase7	48764	20743889	425.394	366	435	3.39211
CS1_phase8	CS1	phase8	42904	18359211	427.914	354	463	3.02679
CS2_phase8	CS2	phase8	39822	17039686	427.896	301	435	2.96919
CS3_phase8	CS3	phase8	50025	21402322	427.833	262	473	3.0047
SC1_phase8	SC1	phase8	48750	20723633	425.1	217	483	3.07956
SC2_phase8	SC2	phase8	48498	20685969	426.532	333	442	3.52534
SC3_phase8	SC3	phase8	41636	17745330	426.202	262	455	3.28561

## Sheet: S4
	Experiment					Phase
	average_CS	average_SC	variance_CS	variance_SC	P value	average_C	average_S	variance_C	variance_S	P value
Pseudomonas A	29.3282	25.7528	24.6025	32.3821	0.272924	28.1909	26.8901	26.6332	37.0063	0.362465
Delftia
Fusibacter	0.0211986	0.138665	0.00120266	0.00716881	0.0104254	0.0532309	0.106633	0.00102945	0.01391	0.297297
Flavobacteriaceae	0.0979608	0.40461	0.0116599	0.108254	0.055252	0.225479	0.277093	0.0673073	0.107428	0.453575
Thauera A	0	0.695237	0	0.558323	0.0458548	0.255622	0.439615	0.231124	0.5969	0.192815
Thiobacillus A	0.228681	0.498243	0.118938	0.562439	0.44235	0.268937	0.457987	0.124708	0.578824	0.518458
Pseudomonas B	6.76344	1.26594	4.89246	1.4376	0.000322568	4.52174	3.50763	12.6789	11.1676	0.0527689
Variovorax
Flavobacterium	0.808825	1.36071	0.166536	1.52121	0.322579	1.23021	0.939332	1.49051	0.329228	0.495466
Thiobacillus B	0.0714394	0.487832	0.01567	0.151843	0.031879	0.15183	0.407441	0.0200567	0.212284	0.166326
Thauera B	9.19737	5.50273	61.2884	15.0695	0.324752	7.22366	7.47645	31.8942	52.6156	0.935552
Thiobacillus C	0.131144	0.188009	0.0044638	0.0277318	0.455546	0.118383	0.20077	0.00377044	0.0262928	0.260529
Spirochaetota_MVP-15	2.49936	1.028	3.11637	0.469453	0.0861563	2.11791	1.40944	4.466	0.117603	0.486782
Desulfomicrobium	0.219453	1.03915	0.00453406	0.639748	0.0313688	0.293687	0.964918	0.00971415	0.767381	0.0979394
Thiobacillus D	0.302368	3.11027	0.00633056	1.49726	0.000224834	1.23806	2.17458	0.983568	4.72435	0.127409
Thauera C	1.67059	2.54346	1.63954	3.41899	0.364201	2.02073	2.19331	2.42973	3.06806	0.839084
Diaphorobacter	9.50313	1.11226	94.4356	0.539602	0.0611447	6.56767	4.04773	100.054	33.3548	0.217078
Comamonadaceae	1.79027	3.68136	1.04021	3.46051	0.0539286	3.11733	2.35431	3.76963	2.52749	0.0942616
Thiobacillus E	1.78845	0.0235779	1.55647	0.00141061	0.00608645	1.15874	0.65329	2.26011	1.01335	0.395995
Pseudomonas C	0.0746938	0.165233	0.00572047	0.0141694	0.146906	0.136252	0.103675	0.0140476	0.010124	0.447802

## Sheet: S5
										metagenome												metatranscriptome
Bin Id	ID	Taxonomy_gtdb_214	Completeness	Contamination	Strain heterogeneity	GC content	Genome size	contigs	N50	RC261	RC262	RC263	RC341	RC342	RC343	RS261	RS262	RS263	RS341	RS342	RS343	RC261	RC262	RC263	RC341	RC342	RC343	RS261	RS262	RS263	RS341	RS342	RS343
co_assembly_metabat.bin.1	Thauera 1	d__Bacteria;p__Pseudomonadota;c__Gammaproteobacteria;o__Burkholderiales;f__Rhodocyclaceae;g__Thauera;s__Thauera sp000310145	98.98	2.81	61.54	0.663675	3944827	203	31708	27.4698	5.37582	4.75143	26.4949	6.83498	4.22291	1.56768	5.14757	1.32596	5.58114	16.5658	7.89911	45.786	24.3688	19.8657	19.2093	3.8206	3.24757	1.64723	5.7768	1.70195	19.745	27.0367	10.6533
co_assembly_metabat.bin.3	Thiobacillus 1	d__Bacteria;p__Pseudomonadota;c__Gammaproteobacteria;o__Burkholderiales;f__Thiobacillaceae;g__Thiobacillus;s__	81.59	7.09	48.15	0.659416	2310489	555	4799	14.3001	4.1156	5.8712	14.9314	7.7223	8.18091	0.0870711	0.0698296	0.00771294	0.0341313	0.0986878	0.00822776	9.58399	3.90537	3.19813	30.3974	25.047	14.7018	0.283389	0.21848	0.119285	0.0544035	0.108406	0.0560651
RC261_metabat.bin.1	Giesbergeria 3	d__Bacteria;p__Pseudomonadota;c__Gammaproteobacteria;o__Burkholderiales;f__Burkholderiaceae_B;g__Giesbergeria;s__Giesbergeria sp024710165	93.2	5.86	73.53	0.645692	3834142	225	25570	2.17454	0.702128	0.859584	2.26449	0.76977	0.673507	0.347894	0.25382	0.519081	0.373339	0.243415	0.416814	1.07566	0.613703	1.82307	1.38232	0.71109	0.344564	0.323364	0.188995	0.714471	0.332563	0.119891	0.977318
RC261_metabat.bin.39	Rifleibacterium 1	d__Bacteria;p__Riflebacteria;c__Ozemobacteria;o__Ozemobacterales;f__Ozemobacteraceae;g__Rifleibacterium;s__Rifleibacterium sp024710355	96	1.33	0	0.5199	4915280	224	39913	1.31268	1.73038	0.899339	0.979703	0.704247	0.274692	0.235623	0.679921	0.615412	0.106718	0.250469	0.230342	0.324475	0.466716	0.139776	0.0384218	0.0897369	0.0216001	0.0877479	0.259634	0.0597385	0.0534694	0.0343301	0.0364668
RC262_metabat.bin.19	Diaphorobacter 4	d__Bacteria;p__Pseudomonadota;c__Gammaproteobacteria;o__Burkholderiales;f__Burkholderiaceae_B;g__Diaphorobacter;s__Diaphorobacter nitroreducens	91.9	9.83	56.9	0.671965	3564432	543	9303	0.161209	3.52436	0.957731	0.227413	3.43397	0.799396	0.0323352	0.144898	0.222267	0.121383	0.248835	0.541847	0.0991155	1.43458	0.984845	0.0737382	0.843312	0.271381	0.0202296	0.106578	0.125814	0.0497768	0.492186	0.424852
RC262_metabat.bin.21	Giesbergeria 9	d__Bacteria;p__Pseudomonadota;c__Gammaproteobacteria;o__Burkholderiales;f__Burkholderiaceae_B;g__Giesbergeria;s__Giesbergeria sp024709845	75.41	4.52	66.67	0.664556	2872673	477	8171	0.339549	0.849785	0.972681	0.341333	0.336767	0.573842	0.485675	0.452834	0.673344	1.17255	0.579333	1.13321	0.48106	0.522697	0.988027	0.327668	0.310296	0.332036	0.426799	0.343284	0.349051	0.498387	0.650969	1.0373
RC262_metabat.bin.25	Desulfobacillus 3	d__Bacteria;p__Pseudomonadota;c__Gammaproteobacteria;o__Burkholderiales;f__Rhodocyclaceae;g__Desulfobacillus;s__Desulfobacillus sp003105015	84.58	5.13	33.33	0.664561	2922826	734	5054	0.126439	0.634055	0.721651	0.186607	1.12634	1.2292	4.45908	4.57978	6.15181	3.302	2.41996	3.73235	0.0727781	0.325055	0.369459	0.185655	0.970529	0.612438	3.17305	4.37131	4.21188	2.29195	1.89038	1.64436
RC262_metabat.bin.38	Giesbergeria 2	d__Bacteria;p__Pseudomonadota;c__Gammaproteobacteria;o__Burkholderiales;f__Burkholderiaceae_B;g__Giesbergeria;s__Giesbergeria sp010020825	76.94	3.47	61.9	0.653425	2900778	658	5682	0.12159	0.797428	0.183952	0.0969469	0.323668	0.10002	0.213697	1.34445	1.5083	0.307065	1.661	3.83102	0.074258	0.420378	0.105174	0.0734006	0.253481	0.0343827	0.139852	0.713689	1.01702	0.533691	0.727747	2.21171
RC263_metabat.bin.1	Thiobacillaceae 1	d__Bacteria;p__Pseudomonadota;c__Gammaproteobacteria;o__Burkholderiales;f__Thiobacillaceae;g__UBA6918;s__UBA6918 sp002421825	91.23	2.94	72.73	0.631297	2282152	101	36342	0.183691	0.342351	4.33178	0.0645882	0.382234	2.10959	0.0111912	0.0246635	0.073364	0.00549161	0.012719	0.037209	0.0204922	0.176395	0.327953	0.0380833	0.340969	0.583063	0.018446	0.0166969	0.043065	0.00359542	0.0071721	0.0144735
RC263_metabat.bin.15	Rifleibacterium 2	d__Bacteria;p__Riflebacteria;c__Ozemobacteria;o__Ozemobacterales;f__Ozemobacteraceae;g__Rifleibacterium;s__Rifleibacterium sp024710355	94.55	1.33	0	0.521759	4738927	520	13999	0.437692	1.33896	1.73807	0.316816	0.571306	0.465158	0.384165	0.564649	0.476209	0.155423	0.192385	0.161109	0.214195	0.554992	0.232971	0.0248327	0.0699512	0.0336353	0.0887723	0.198031	0.0793599	0.0553835	0.0412057	0.0591729
RC263_metabat.bin.20	Desulfobacillus 1	d__Bacteria;p__Pseudomonadota;c__Gammaproteobacteria;o__Burkholderiales;f__Rhodocyclaceae;g__Desulfobacillus;s__Desulfobacillus sp003105015	89.78	6.62	57.14	0.664901	3148672	576	8230	0.133149	0.54305	1.2261	0.210342	1.31183	1.76313	5.38072	5.27554	5.92579	3.73499	2.57641	3.5596	0.0595656	0.369162	0.387227	0.34274	1.04555	0.711316	3.56762	4.46477	3.96486	2.25354	1.84066	1.47304
RC263_metabat.bin.32	Azonexus 5	d__Bacteria;p__Pseudomonadota;c__Gammaproteobacteria;o__Burkholderiales;f__Rhodocyclaceae;g__Azonexus;s__Azonexus sp016790885	78.23	5.72	72	0.62847	2838864	605	5770	1.78833	1.49686	2.01166	1.2136	0.59992	0.91248	0.694419	3.41803	1.98775	0.810917	2.55599	1.66129	2.30509	1.63589	1.72868	0.835613	0.317492	0.253573	0.214256	1.32982	0.53045	1.40702	0.535555	0.253013
RC263_metabat.bin.35	Paludibacter 1	d__Bacteria;p__Bacteroidota;c__Bacteroidia;o__Bacteroidales;f__Paludibacteraceae;g__Paludibacter;s__Paludibacter sp024710005	99.73	0	0	0.410882	3242810	36	114304	0.400587	0.276602	3.35233	0.37436	0.348245	1.99622	0.0584317	0.222646	0.117907	0.102641	0.26724	0.161207	0.723163	0.669497	8.54026	0.763482	0.785024	1.91246	0.0765221	0.543828	0.213801	0.24726	1.15743	1.01554
RC263_metabat.bin.42	Giesbergeria 7	d__Bacteria;p__Pseudomonadota;c__Gammaproteobacteria;o__Burkholderiales;f__Burkholderiaceae_B;g__Giesbergeria;s__Giesbergeria sp024709845	87.64	9.56	62.16	0.663187	3464025	419	11452	0.666434	0.53394	1.99528	0.726977	0.39469	1.18474	0.46352	0.369307	0.332007	1.07905	0.55859	0.554954	0.659848	0.475284	1.47723	0.297022	0.285689	0.394311	0.385599	0.325115	0.284758	0.542502	0.661453	0.822024
RC263_metabat.bin.43	Rhodocyclaceae 2	d__Bacteria;p__Pseudomonadota;c__Gammaproteobacteria;o__Burkholderiales;f__Rhodocyclaceae;g__UBA2250;s__UBA2250 sp024709955	93.17	2.98	30	0.679948	3512995	237	26346	2.209	1.27763	1.42938	5.29361	3.54935	1.46612	5.05181	2.0025	0.358982	2.66556	1.45481	0.287058	1.51717	3.47495	0.918513	6.93086	4.25268	1.13026	8.24102	4.5801	0.645923	5.18537	2.09143	0.154215
RC263_metabat.bin.45	Azonexus 9	d__Bacteria;p__Pseudomonadota;c__Gammaproteobacteria;o__Burkholderiales;f__Rhodocyclaceae;g__Azonexus;s__Azonexus agitatus	86.33	5.06	62.5	0.638277	2697669	287	12837	0.344591	2.55768	1.26201	0.181992	0.67959	0.590288	0.0558019	0.305234	2.32318	0.0498495	0.219214	1.94344	0.273335	1.51052	1.03772	0.101876	0.25862	0.231494	0.0181448	0.0801484	0.660183	0.0704711	0.0514865	0.331283
RC341_metabat.bin.21	Azonexus 4	d__Bacteria;p__Pseudomonadota;c__Gammaproteobacteria;o__Burkholderiales;f__Rhodocyclaceae;g__Azonexus;s__Azonexus sp016790885	82.98	2.47	91.67	0.631064	2693529	425	7415	1.87142	1.48297	1.68908	1.50727	0.622568	0.870265	0.728167	3.55142	1.98953	0.95011	2.73311	1.7517	2.28221	1.68807	1.61585	0.869874	0.315584	0.232801	0.222623	1.4	0.547528	1.64075	0.587196	0.259014
RC341_metabat.bin.3	Diaphorobacter 5	d__Bacteria;p__Pseudomonadota;c__Gammaproteobacteria;o__Burkholderiales;f__Burkholderiaceae_B;g__Diaphorobacter;s__Diaphorobacter nitroreducens	77.84	3.17	47.83	0.675575	2840023	443	7216	0.185927	3.40493	0.715282	0.466072	3.43697	0.586928	0.0344958	0.139963	0.247217	0.106362	0.257006	0.626459	0.0763421	1.47941	0.860741	0.0582255	0.809274	0.287862	0.0155638	0.0981162	0.13076	0.0608082	0.511156	0.429418
RC341_metabat.bin.36	Thauera 2	d__Bacteria;p__Pseudomonadota;c__Gammaproteobacteria;o__Burkholderiales;f__Rhodocyclaceae;g__Thauera;s__Thauera aromatica	75.94	3.65	60	0.681105	2711729	236	15826	2.81732	1.98531	2.64895	3.0081	1.62311	1.68204	0.235865	0.171038	0.205323	0.457375	0.193612	0.344232	1.73404	2.69305	4.08006	0.857905	0.685729	0.8233	0.159208	0.176179	0.146729	0.267406	0.258029	0.503818
RC341_metabat.bin.37	Giesbergeria 4	d__Bacteria;p__Pseudomonadota;c__Gammaproteobacteria;o__Burkholderiales;f__Burkholderiaceae_B;g__Giesbergeria;s__Giesbergeria sp024709845	80.74	1.49	85.71	0.662703	3042778	302	14293	0.767808	0.531405	1.80745	0.978366	0.378242	1.14044	0.466692	0.386824	0.324713	1.12697	0.582414	0.556969	0.773212	0.453302	1.60809	0.439774	0.299129	0.41019	0.421693	0.316619	0.214916	0.564831	0.677318	0.638698
RC341_metabat.bin.9	Paludibacter 2	d__Bacteria;p__Bacteroidota;c__Bacteroidia;o__Bacteroidales;f__Paludibacteraceae;g__Paludibacter;s__Paludibacter sp024710005	99.19	0.54	0	0.411078	3343648	40	119164	1.66521	1.60248	0.284775	1.63172	2.02976	0.173888	0.0447348	0.0218643	0.016784	0.0726069	0.0297808	0.0245795	1.39652	1.86045	1.19947	1.33852	1.90015	0.276556	0.0794531	0.0747665	0.0347463	0.270463	0.156164	0.160874
RC342_metabat.bin.2	Erysipelotrichaceae 1	d__Bacteria;p__Bacillota;c__Bacilli;o__Erysipelotrichales;f__Erysipelotrichaceae;g__UBA6182;s__UBA6182 sp018333955	96.23	1.51	33.33	0.370325	1602590	94	24707	0.474704	0.569272	0.762875	0.879706	1.2711	0.640494	0.104369	0.286767	0.323477	0.326879	0.550412	0.347583	0.413767	0.683541	0.734877	0.472715	0.484066	0.210039	0.0530125	0.0907111	0.124956	0.238122	0.482246	0.480007
RC342_metabat.bin.31	Azonexus 2	d__Bacteria;p__Pseudomonadota;c__Gammaproteobacteria;o__Burkholderiales;f__Rhodocyclaceae;g__Azonexus;s__Azonexus sp016790885	77.13	4.68	64.29	0.629431	2497802	367	8675	1.76966	1.56557	1.60621	1.25821	0.907972	0.799601	0.74757	3.47538	1.98226	1.26039	2.94634	1.97431	2.17669	1.7924	1.47331	0.801517	0.312569	0.218116	0.211036	1.35673	0.556277	1.90157	0.581624	0.257566
RC342_metabat.bin.34	Thiobacillus 3	d__Bacteria;p__Pseudomonadota;c__Gammaproteobacteria;o__Burkholderiales;f__Thiobacillaceae;g__Thiobacillus;s__Thiobacillus sp024708915	78.06	7.54	50	0.641162	2686956	418	7867	0.431581	0.803074	0.873167	0.29656	0.806894	0.449208	4.37028	6.9036	5.4713	1.67338	3.12673	3.14635	0.364505	0.785464	0.285968	1.25535	1.70445	0.370264	10.2415	15.932	15.7418	1.50013	4.86635	6.94413
RC342_metabat.bin.36	Diaphorobacter 6	d__Bacteria;p__Pseudomonadota;c__Gammaproteobacteria;o__Burkholderiales;f__Burkholderiaceae_B;g__Diaphorobacter;s__Diaphorobacter nitroreducens	91.89	6.6	37.14	0.669216	3485072	391	11052	0.160142	3.10791	0.848548	0.231874	3.37235	0.711057	0.0442112	0.137778	0.245955	0.119191	0.230225	0.567108	0.0965667	1.32516	0.919146	0.0795116	0.718916	0.252803	0.0359578	0.0978155	0.117259	0.0614321	0.423324	0.368618
RC342_metabat.bin.43	Azonexus 8	d__Bacteria;p__Pseudomonadota;c__Gammaproteobacteria;o__Burkholderiales;f__Rhodocyclaceae;g__Azonexus;s__Azonexus agitatus	81.39	5.25	72.22	0.636079	2717956	287	12628	0.367261	2.91674	0.631093	0.189811	1.03214	0.34856	0.0650166	0.331257	2.60963	0.0717545	0.243423	2.18347	0.289568	1.64803	0.659537	0.088597	0.2964	0.14327	0.0236698	0.106664	0.807672	0.0936673	0.0464298	0.354137
RC343_metabat.bin.17	Flavobacterium	d__Bacteria;p__Bacteroidota;c__Bacteroidia;o__Flavobacteriales;f__Flavobacteriaceae;g__Flavobacterium;s__Flavobacterium sp024709705	87.2	0.9	50	0.353199	2261335	341	8101	0.053719	0.0838815	0.204713	0.206142	0.338619	0.866983	0.0100104	0.162611	0.103153	0.104959	3.13243	1.20811	0.0482133	0.060631	0.487918	0.175268	0.169016	0.285662	0.00547154	0.0824395	0.0480704	0.0308232	5.42955	2.73811
RC343_metabat.bin.22	Thiobacillus 10	d__Bacteria;p__Pseudomonadota;c__Gammaproteobacteria;o__Burkholderiales;f__Thiobacillaceae;g__Thiobacillus;s__Thiobacillus sp024709685	79.16	2.97	50	0.636321	2549251	195	22088	0.106808	2.64565	5.58046	0.0808584	1.83835	2.3495	0.0171481	0.0343831	0.0250904	0.00831595	0.0220541	0.0160912	0.0735473	2.8103	2.4521	0.0821733	3.55596	2.70423	0.0346719	0.0387971	0.0285971	0.0120545	0.0171211	0.0183484
RC343_metabat.bin.41	Thiobacillus 4	d__Bacteria;p__Pseudomonadota;c__Gammaproteobacteria;o__Burkholderiales;f__Thiobacillaceae;g__Thiobacillus;s__Thiobacillus sp024709165	78.66	4.73	32	0.647552	2272652	194	15554	0.62249	0.306409	1.43846	0.734464	0.643491	19.8155	1.84888	0.0447539	0.0946716	0.933532	0.0550978	0.0722504	0.336083	0.25942	0.302796	1.02921	1.40284	27.3893	3.73799	0.0533061	0.18273	0.477104	0.0588645	0.119459
RC343_metabat.bin.48	Diaphorobacter 1	d__Bacteria;p__Pseudomonadota;c__Gammaproteobacteria;o__Burkholderiales;f__Burkholderiaceae_B;g__Diaphorobacter;s__Diaphorobacter nitroreducens	94.49	5.77	61.29	0.671726	3596826	213	25059	0.14362	4.25906	3.42186	0.200569	4.23977	3.21928	0.0541769	0.263071	0.0832177	0.155625	0.504266	0.202132	0.0655033	1.53734	2.16252	0.0517285	0.792452	0.615234	0.0251476	0.124326	0.0831547	0.0925717	0.772743	0.429029
RC343_metabat.bin.49	Alicycliphilus 2	d__Bacteria;p__Pseudomonadota;c__Gammaproteobacteria;o__Burkholderiales;f__Burkholderiaceae_B;g__Alicycliphilus;s__Alicycliphilus denitrificans	92.21	3.97	24.14	0.69067	4199027	239	26043	0.248171	0.552102	2.2785	0.634458	0.984686	1.83272	0.673616	0.0843525	0.079953	0.45141	0.232794	0.379058	0.126545	1.14632	2.0519	0.419376	1.36928	1.99475	0.421177	0.0974232	0.122722	1.22311	0.332037	1.18365
RC343_metabat.bin.8	Desulfobacillus 2	d__Bacteria;p__Pseudomonadota;c__Gammaproteobacteria;o__Burkholderiales;f__Rhodocyclaceae;g__Desulfobacillus;s__Desulfobacillus sp003105015	82.2	7.71	75	0.662789	2979180	489	7091	0.134605	0.518906	0.978194	0.206437	1.26896	1.80682	5.13168	5.19142	5.96513	3.6032	2.58782	3.62404	0.165771	0.354981	0.410825	0.204629	0.99713	0.709096	3.37192	4.53765	4.2102	2.21655	1.86563	1.54958
RS261_metabat.bin.13	Thiobacillus 7	d__Bacteria;p__Pseudomonadota;c__Gammaproteobacteria;o__Burkholderiales;f__Thiobacillaceae;g__Thiobacillus;s__Thiobacillus sp024708885	79.44	7.28	42.31	0.659905	2287765	219	14057	0.626679	2.22265	1.6149	0.49044	3.41042	1.16798	0.832511	0.299993	2.95201	0.302695	0.28333	1.75714	0.426832	1.32844	0.670892	1.49913	5.90042	2.06371	0.844706	0.467061	7.09793	0.328213	0.201967	3.23259
RS261_metabat.bin.16	Azonexus 3	d__Bacteria;p__Pseudomonadota;c__Gammaproteobacteria;o__Burkholderiales;f__Rhodocyclaceae;g__Azonexus;s__Azonexus sp016790885	84.78	3.29	73.68	0.631804	2772706	477	7046	1.79257	1.47694	1.6595	1.23486	0.618312	0.856007	0.89432	3.61083	2.02766	1.01945	2.77733	1.80029	2.38305	1.74782	1.7317	0.788793	0.325257	0.270764	0.28775	1.64388	0.748941	1.62551	0.670838	0.356634
RS261_metabat.bin.18	Thiobacillus 9	d__Bacteria;p__Pseudomonadota;c__Gammaproteobacteria;o__Burkholderiales;f__Thiobacillaceae;g__Thiobacillus;s__Thiobacillus sp024709425	78.79	4.91	56	0.652999	2565252	136	27284	0.42864	1.37841	1.95298	0.349796	3.00199	1.56574	0.919538	2.53212	0.127486	0.306858	1.51111	0.0837958	0.189127	1.17927	0.756434	0.555304	3.77685	0.939928	1.71564	4.61574	0.146293	0.442992	1.06347	0.0358699
RS261_metabat.bin.20	Giesbergeria 11	d__Bacteria;p__Pseudomonadota;c__Gammaproteobacteria;o__Burkholderiales;f__Burkholderiaceae_B;g__Giesbergeria;s__Giesbergeria sp024710165	76.13	3.98	71.43	0.650663	2727813	244	15401	0.734931	0.354367	0.520021	0.753951	0.361856	0.401396	1.13523	0.267604	0.526117	1.14581	0.230757	0.445182	0.501722	0.348104	1.79576	1.19006	0.593307	0.333678	0.670762	0.230619	0.895072	0.692917	0.132781	1.24443
RS261_metabat.bin.26	Thiobacillaceae 2	d__Bacteria;p__Pseudomonadota;c__Gammaproteobacteria;o__Burkholderiales;f__Thiobacillaceae;g__UBA6918;s__UBA6918 sp024709485	81.76	0.63	0	0.649307	2544337	77	61085	0.166467	0.278111	0.630132	0.10544	0.288517	0.38069	2.13258	0.095608	0.0320904	0.940253	0.0815319	0.0231017	0.0553617	0.256571	0.133952	0.22001	0.477575	0.377788	2.48793	0.112007	0.0239763	0.775957	0.0338604	0.00946518
RS261_metabat.bin.35	Patescibacteria	d__Bacteria;p__Patescibacteria;c__JAEDAM01;o__BD1-5;f__UBA2023;g__JANJWP01;s__JANJWP01 sp024709505	68.46	0	0	0.5362	1166642	33	56052	0.00112093	0.00160233	0.00902178	0.00154808	0.0014759	0.0157273	4.85113	0.927666	7.11642	14.0474	1.758	4.21078	0.000436649	0.000279233	0.0154014	0	0.00120226	0.0264327	3.83458	0.838552	8.74124	6.99273	3.74902	10.3052
RS261_metabat.bin.8	Stutzerimonas	d__Bacteria;p__Pseudomonadota;c__Gammaproteobacteria;o__Pseudomonadales;f__Pseudomonadaceae;g__Stutzerimonas;s__Stutzerimonas phenolilytica	98.77	5.07	12.82	0.648712	3988342	99	74181	17.7596	15.1872	13.7604	14.1648	8.37099	7.52413	11.2728	4.21365	6.40844	17.782	6.89011	11.9445	9.53769	12.7304	11.3681	4.15918	4.03628	2.45613	6.29763	2.2124	2.71854	7.48238	4.78609	6.0597
RS261_metabat.bin.9	Alicycliphilus 1	d__Bacteria;p__Pseudomonadota;c__Gammaproteobacteria;o__Burkholderiales;f__Burkholderiaceae_B;g__Alicycliphilus;s__Alicycliphilus denitrificans	93.09	8.26	22.03	0.687575	4477677	119	65687	0.053556	0.0792237	0.244012	0.0782955	0.103475	0.20564	10.6043	0.189238	0.0987403	5.22772	0.258308	0.308807	0.0914789	0.203749	0.434996	0.104401	0.267947	0.351496	3.97484	0.120333	0.095062	10.6686	0.224986	0.594066
RS262_metabat.bin.12	Thiobacillus 6	d__Bacteria;p__Pseudomonadota;c__Gammaproteobacteria;o__Burkholderiales;f__Thiobacillaceae;g__Thiobacillus;s__Thiobacillus sp024709425	92.89	4.79	28.57	0.651479	2706623	109	43702	0.467201	1.57955	2.17762	0.379341	3.66725	1.72108	0.437143	3.71158	0.073082	0.165285	2.18894	0.0663347	0.235389	1.35805	1.08735	0.754167	5.31414	1.15079	1.21558	7.68205	0.107846	0.275351	1.55908	0.0328551
RS262_metabat.bin.18	Paracholeplasma	d__Bacteria;p__Bacillota;c__Bacilli;o__Acholeplasmatales;f__UBA5453;g__Paracholeplasma;s__Paracholeplasma sp002441525	97.33	0.12	0	0.392143	1608218	142	19593	0.422078	0.347564	0.333704	0.500665	0.417838	0.304794	0.212566	1.23526	0.510459	0.207827	1.20318	0.544266	0.17578	0.312954	0.311812	0.394638	0.193826	0.117462	0.0914067	0.3888	0.194979	0.205912	0.426901	0.381047
RS262_metabat.bin.19	Thauera 3	d__Bacteria;p__Pseudomonadota;c__Gammaproteobacteria;o__Burkholderiales;f__Rhodocyclaceae;g__Thauera;s__Thauera propionica	79.57	1.33	57.14	0.663434	3061384	395	10651	0.453151	0.367416	0.419047	0.407176	0.207416	0.278362	0.136937	2.46457	0.337713	0.0862441	1.4231	0.377861	1.1658	0.787996	1.18722	0.291168	0.155841	0.172561	0.091928	0.964488	0.215602	0.273337	0.782533	0.17069
RS262_metabat.bin.25	Desulfomicrobium	d__Bacteria;p__Desulfobacterota;c__Desulfovibrionia;o__Desulfovibrionales;f__Desulfomicrobiaceae;g__Desulfomicrobium;s__Desulfomicrobium sp024709365	95.34	0.6	100	0.646195	3653009	239	21124	0.0176813	0.113271	0.371776	0.00994805	0.076136	0.141847	0.734951	1.0191	1.1647	0.210889	0.298762	0.470323	0.0473341	0.269896	0.475965	0.0110909	0.0531043	0.0641141	0.623282	0.739205	0.879766	0.327395	0.356398	0.326437
RS262_metabat.bin.28	Giesbergeria 8	d__Bacteria;p__Pseudomonadota;c__Gammaproteobacteria;o__Burkholderiales;f__Burkholderiaceae_B;g__Giesbergeria;s__Giesbergeria sp024709845	85.57	3.25	56.25	0.665496	3266389	375	11434	0.291085	0.431859	0.630431	0.269592	0.206835	0.372052	0.78381	0.824512	0.748773	1.96195	0.887558	1.2955	0.347079	0.311903	0.60757	0.190955	0.231948	0.197692	0.549499	0.500384	0.431826	0.478606	0.718372	1.32663
RS262_metabat.bin.43	Flavobacteriaceae	d__Bacteria;p__Bacteroidota;c__Bacteroidia;o__Flavobacteriales;f__Flavobacteriaceae;g__JAGXRT01;s__JAGXRT01 sp018335575	84.61	1.54	12.5	0.329833	1815681	266	8094	0.408595	0.199066	0.091193	0.2406	0.228999	0.0667498	0.331821	1.10757	0.830252	0.171751	0.651563	0.660591	0.0987714	0.138476	0.0221781	0.111189	0.093716	0.0267963	0.142011	0.301561	0.39435	0.171252	0.297534	0.308651
RS262_metabat.bin.6	Erysipelotrichaceae 2	d__Bacteria;p__Bacillota;c__Bacilli;o__Erysipelotrichales;f__Erysipelotrichaceae;g__UBA2227;s__UBA2227 sp024709285	82.03	4.56	50	0.423321	1653470	261	7252	0.135553	0.154928	0.345426	0.132959	0.308024	0.277732	0.124907	0.804844	0.300077	0.142032	0.422209	0.262757	0.176457	0.290887	0.543333	0.15597	0.363359	0.44455	0.0848661	0.251037	0.158203	0.155859	0.97391	0.875804
RS263_metabat.bin.11	Diaphorobacter 2	d__Bacteria;p__Pseudomonadota;c__Gammaproteobacteria;o__Burkholderiales;f__Burkholderiaceae_B;g__Diaphorobacter;s__Diaphorobacter nitroreducens	92.16	4.54	42.42	0.672308	3392401	297	15059	0.223012	5.14706	0.485551	0.38301	5.64659	0.413051	0.0400665	0.223606	0.774513	0.124156	0.331575	1.6565	0.0935538	1.72406	0.658497	0.0622821	0.916393	0.186218	0.0230102	0.109736	0.197176	0.0434326	0.491664	0.514283
RS263_metabat.bin.34	Azonexus 7	d__Bacteria;p__Pseudomonadota;c__Gammaproteobacteria;o__Burkholderiales;f__Rhodocyclaceae;g__Azonexus;s__Azonexus agitatus	89.24	4.42	58.33	0.633536	2937388	301	13658	0.363959	2.74854	0.597424	0.187569	0.719206	0.340575	0.0776378	0.409335	3.17238	0.0721265	0.269611	2.52649	0.272998	1.54757	0.650483	0.0919987	0.280285	0.162298	0.030804	0.125583	0.830598	0.101163	0.0436354	0.370878
RS263_metabat.bin.35	Acholeplasmataceae	d__Bacteria;p__Bacillota;c__Bacilli;o__Acholeplasmatales;f__Acholeplasmataceae;g__UBA2284;s__UBA2284 sp024709245	97.33	1.56	33.33	0.388946	1540939	126	16333	0.24265	0.377648	0.437076	0.201725	0.337731	0.407769	0.00715696	1.00518	0.892424	0.00412811	0.98899	0.660979	0.138692	0.328125	0.560909	0.188363	0.150115	0.154339	0.00378652	0.595894	0.418083	0.00613672	0.556048	0.441226
RS263_metabat.bin.44	Sulfurivermis	d__Bacteria;p__Pseudomonadota;c__Gammaproteobacteria;o__Thiohalomonadales;f__Thiohalomonadaceae;g__Sulfurivermis;s__Sulfurivermis sp024709225	93.96	0.94	40	0.646375	2903536	111	43986	0.174177	0.10367	0.926374	0.227113	0.621131	0.769652	0.614864	0.345283	2.63391	0.276403	0.326561	1.31199	0.0825697	0.0765772	0.283082	0.382521	0.461496	0.548906	1.16998	0.716676	2.57779	0.35551	0.35467	0.330037
RS341_metabat.bin.10	Azonexus 1	d__Bacteria;p__Pseudomonadota;c__Gammaproteobacteria;o__Burkholderiales;f__Rhodocyclaceae;g__Azonexus;s__Azonexus sp016790885	92.47	4.06	64.29	0.631656	3185752	387	11955	1.97835	1.79552	1.66643	1.46955	1.00158	0.795063	0.91882	3.77692	2.22537	2.38005	3.75548	2.73782	2.1454	2.22729	1.50143	0.782388	0.333566	0.214501	0.241269	1.56444	0.722192	3.06194	0.691692	0.32732
RS341_metabat.bin.11	Paludibacter 3	d__Bacteria;p__Bacteroidota;c__Bacteroidia;o__Bacteroidales;f__Paludibacteraceae;g__Paludibacter;s__Paludibacter sp024709185	87.97	2.69	0	0.429551	3409811	558	7963	0.0510243	0.0562414	0.389554	0.0678356	0.0904827	0.309083	0.286005	0.0280403	0.154204	1.12778	0.0426735	0.165574	0.0379941	0.0805598	0.445485	0.0288538	0.0952215	0.0651135	0.319576	0.0530899	0.113845	1.81375	0.0548946	0.287386
RS341_metabat.bin.17	Thiobacillus 8	d__Bacteria;p__Pseudomonadota;c__Gammaproteobacteria;o__Burkholderiales;f__Thiobacillaceae;g__Thiobacillus;s__Thiobacillus sp024709165	89.52	5.35	57.89	0.647329	2646056	219	21853	0.470478	0.259725	0.677707	0.566903	0.51158	8.36009	3.1477	0.0282648	0.0310774	1.61118	0.0232194	0.0196132	0.271307	0.205262	0.238297	1.92561	1.63125	19.4852	6.77265	0.0817049	0.124703	0.812735	0.0349752	0.0750914
RS341_metabat.bin.19	Bacteroidales 3	d__Bacteria;p__Bacteroidota;c__Bacteroidia;o__Bacteroidales;f__F082;g__JALNZU01;s__JALNZU01 sp024709145	96.51	0.27	0	0.441456	3797324	148	49674	0.232393	0.272465	0.373563	0.415868	0.361603	0.354135	0.55711	0.791793	0.52535	0.808073	1.34591	1.19516	0.153341	0.209052	0.286401	0.526435	0.274821	0.30033	0.585299	0.7766	0.422516	0.496035	2.64887	3.44321
RS341_metabat.bin.26	Rhodocyclaceae 1	d__Bacteria;p__Pseudomonadota;c__Gammaproteobacteria;o__Burkholderiales;f__Rhodocyclaceae;g__UBA2250;s__UBA2250 sp024709955	95.25	7.74	5	0.675746	3930058	144	41863	1.59434	0.897823	0.806886	4.06018	2.51785	0.891689	14.2073	1.56606	0.401617	7.50616	1.16956	0.333599	1.0524	2.27963	0.54963	4.91833	2.26316	0.547904	15.3031	2.65569	0.540639	10.8011	1.35851	0.151756
RS341_metabat.bin.29	Giesbergeria 6	d__Bacteria;p__Pseudomonadota;c__Gammaproteobacteria;o__Burkholderiales;f__Burkholderiaceae_B;g__Giesbergeria;s__Giesbergeria sp024709845	81.03	6.19	100	0.664135	3645883	462	11090	0.313803	0.433936	0.649212	0.294899	0.226716	0.392016	0.924915	0.694052	0.759319	2.09036	0.849679	1.29883	0.40542	0.336905	0.724718	0.184557	0.195835	0.198878	0.476043	0.421554	0.379327	0.60591	0.699178	1.099
RS341_metabat.bin.32	Lentimicrobium	d__Bacteria;p__Bacteroidota;c__Bacteroidia;o__Bacteroidales;f__Lentimicrobiaceae;g__Lentimicrobium;s__Lentimicrobium sp024709105	97.85	2.42	16.67	0.422932	4468362	239	34904	1.02367	0.470487	1.02013	1.17638	0.815077	1.30282	0.608853	1.31567	1.25965	0.89521	2.61542	2.11505	0.958183	0.459973	2.04765	3.06395	0.980628	1.41943	0.867175	1.98562	1.7849	1.42987	3.45691	6.21933
RS341_metabat.bin.42	Bacteroidales 2	d__Bacteria;p__Bacteroidota;c__Bacteroidia;o__Bacteroidales;f__UBA932;g__Bact-08;s__Bact-08 sp002425935	95.24	0.95	0	0.411139	2282238	57	59097	0.583209	0.674932	0.488807	0.703193	0.966983	0.343675	0.349944	0.593099	0.316041	1.08968	1.02139	0.210971	0.30945	0.471402	0.49027	0.541469	0.270197	0.284196	0.161432	0.201486	0.113661	0.198256	0.95653	0.444088
RS342_metabat.bin.10	Bacteroidales 1	d__Bacteria;p__Bacteroidota;c__Bacteroidia;o__Bacteroidales;f__F082;g__UBA6192;s__UBA6192 sp024710405	97.04	1.08	0	0.442963	3319120	84	62611	0.648068	0.353537	0.183367	0.999462	0.820195	0.367446	0.0196928	0.812197	0.336359	0.0352012	3.13291	0.991206	0.723795	0.504914	0.443661	1.95982	1.05111	0.462156	0.0275085	1.2144	0.484127	0.0314534	8.28033	4.44437
RS342_metabat.bin.12	Diaphorobacter 3	d__Bacteria;p__Pseudomonadota;c__Gammaproteobacteria;o__Burkholderiales;f__Burkholderiaceae_B;g__Diaphorobacter;s__Diaphorobacter nitroreducens	92.08	6.11	47.92	0.672977	3258342	583	7086	0.154131	3.3478	1.37818	0.210734	3.25563	1.18657	0.0343554	0.22956	0.158318	0.104328	0.57627	0.393622	0.108587	1.56367	1.43844	0.0590257	0.850159	0.382265	0.0235841	0.152207	0.12022	0.0727488	0.778496	0.531991
RS342_metabat.bin.2	Giesbergeria 12	d__Bacteria;p__Pseudomonadota;c__Gammaproteobacteria;o__Burkholderiales;f__Burkholderiaceae_B;g__Giesbergeria;s__Giesbergeria sp024709845	83.1	8.43	67.5	0.66401	3327866	470	9550	0.448637	0.436878	0.511436	0.328531	0.200971	0.272862	0.34764	0.991284	0.610676	0.706965	0.974222	0.718098	0.35845	0.358138	0.750331	0.235566	0.36091	0.25108	0.605212	0.847429	0.87129	0.496381	1.00881	2.24806
RS342_metabat.bin.27	Azonexus 6	d__Bacteria;p__Pseudomonadota;c__Gammaproteobacteria;o__Burkholderiales;f__Rhodocyclaceae;g__Azonexus;s__Azonexus sp016790885	80.55	8.72	51.43	0.62987	2919271	577	6108	1.59433	1.35075	1.45548	1.0987	0.587787	0.728163	0.674341	3.41688	1.80931	0.994848	3.05274	1.67097	2.10871	1.64296	1.50107	0.743523	0.294237	0.207583	0.220957	1.48553	0.579924	1.67104	0.633841	0.275076
RS342_metabat.bin.3	Giesbergeria 1	d__Bacteria;p__Pseudomonadota;c__Gammaproteobacteria;o__Burkholderiales;f__Burkholderiaceae_B;g__Giesbergeria;s__Giesbergeria sp010020825	79.03	4.12	61.9	0.654403	3094744	608	6559	0.0765756	0.408651	0.145279	0.0628414	0.24324	0.0817922	0.155345	3.05702	1.13884	0.227468	3.67268	2.7417	0.0581886	0.297491	0.0903192	0.0609373	0.227573	0.031873	0.104962	1.09688	0.841209	0.338408	1.04836	1.89095
RS342_metabat.bin.36	Thiobacillus 2	d__Bacteria;p__Pseudomonadota;c__Gammaproteobacteria;o__Burkholderiales;f__Thiobacillaceae;g__Thiobacillus;s__Thiobacillus sp024708915	94.73	8.83	43.24	0.642842	3378447	295	18624	0.541324	0.881901	1.0787	0.374892	0.792355	0.533057	5.79708	9.46014	7.2963	2.21916	4.19629	4.20192	0.45414	0.87459	0.314436	1.17022	1.51475	0.283031	10.7602	15.5916	14.328	1.79245	4.92714	5.88207
RS342_metabat.bin.5	Tabrizicola	d__Bacteria;p__Pseudomonadota;c__Alphaproteobacteria;o__Rhodobacterales;f__Rhodobacteraceae;g__Tabrizicola;s__Tabrizicola soli	98.42	2.41	30.77	0.68206	4012185	148	42940	0.156676	0.258163	0.225002	0.312209	0.419837	0.416393	0.17741	0.758639	0.339825	0.543001	2.22062	0.544035	0.0262945	0.145013	0.0197284	0.0425532	0.034273	0.064182	0.0324704	0.0761976	0.0731062	0.0692056	0.434495	0.0883815
RS343_metabat.bin.2	Giesbergeria 10	d__Bacteria;p__Pseudomonadota;c__Gammaproteobacteria;o__Burkholderiales;f__Burkholderiaceae_B;g__Giesbergeria;s__Giesbergeria sp024710165	75.04	3.1	61.54	0.650734	2626528	293	12057	0.793925	0.385437	0.562421	0.819208	0.401852	0.443854	0.34985	0.231307	1.69992	0.368915	0.221907	1.36326	0.444183	0.317683	0.797614	0.371656	0.275329	0.135239	0.227187	0.0746182	0.764097	0.241589	0.0679841	0.804435
RS343_metabat.bin.5	Thiobacillus 5	d__Bacteria;p__Pseudomonadota;c__Gammaproteobacteria;o__Burkholderiales;f__Thiobacillaceae;g__Thiobacillus;s__Thiobacillus sp024708885	89.86	3.42	52.94	0.657235	2558981	67	65127	0.293078	2.22708	2.19727	0.233884	4.07168	1.80033	0.431786	0.231488	6.95803	0.174178	0.177161	4.13044	0.31163	1.22263	0.982811	2.78481	10.2877	3.68015	0.782708	0.493725	12.5565	0.200482	0.221069	5.80513
RS343_metabat.bin.7	Giesbergeria 5	d__Bacteria;p__Pseudomonadota;c__Gammaproteobacteria;o__Burkholderiales;f__Burkholderiaceae_B;g__Giesbergeria;s__Giesbergeria sp024709845	81.76	3.12	53.33	0.66294	3199406	327	13619	0.29311	0.50689	0.649795	0.269805	0.235867	0.374198	0.761439	0.687513	0.865642	1.89788	0.836624	1.57718	0.363104	0.359929	0.652203	0.202261	0.25127	0.201879	0.576571	0.510422	0.486717	0.487655	0.761411	1.46728
unbinned										0.000365656	0.000386508	0.000435073	0.000307243	0.000349927	0.000303209	0.000185872	0.000389599	0.000418348	0.000214389	0.000386169	0.000556629	1.33001	1.56036	1.4132	1.14129	0.980515	0.730694	0.71508	1.11097	0.872849	1.04487	1.51345	1.18082

## Sheet: S6
		Order_t test assuming equal variance					Phase_paired t test
Bin Id	ID	average_CS	average_SC	variance_CS	variance_SC	P value	average_C	average_S	variance_C	variance_S	P value
RS263_metabat.bin.35	Acholeplasmataceae	0.3341	0.593144	0.00876543	0.222192	0.216146	0.451912	0.475332	0.11644	0.154451	0.606882
RS261_metabat.bin.9	Alicycliphilus 1	0.127367	2.78119	0.00609548	18.7156	0.163906	1.0286	1.87995	4.24234	18.2701	0.390397
RC343_metabat.bin.49	Alicycliphilus 2	1.08844	0.316864	0.636154	0.0532998	0.0460861	0.690339	0.714964	0.620042	0.426245	0.877576
RS341_metabat.bin.10	Azonexus 1	1.45108	2.63241	0.215155	1.14961	0.0327132	2.38561	1.69788	0.606383	1.31192	0.0187195
RC342_metabat.bin.31	Azonexus 2	1.31787	2.06437	0.157758	1.0328	0.124707	1.85375	1.5285	0.34235	1.11909	0.172355
RS261_metabat.bin.16	Azonexus 3	1.27303	2.02165	0.212976	1.08417	0.138465	1.75435	1.54033	0.335219	1.2707	0.463346
RC341_metabat.bin.21	Azonexus 4	1.3406	1.95067	0.237608	1.14227	0.232103	1.7464	1.54487	0.339203	1.23962	0.478125
RC263_metabat.bin.32	Azonexus 5	1.33714	1.85473	0.284631	1.08533	0.304148	1.72084	1.47103	0.333657	1.1596	0.453135
RS342_metabat.bin.27	Azonexus 6	1.13587	1.93652	0.165302	1.20079	0.124287	1.68652	1.38586	0.503968	1.19251	0.17207
RS263_metabat.bin.34	Azonexus 7	0.826213	1.08793	0.923308	1.91941	0.71173	1.09636	0.817784	1.45858	1.37868	0.48938
RC342_metabat.bin.43	Azonexus 8	0.914268	0.917426	1.04961	1.34122	0.996106	1.06896	0.762736	1.4033	0.931277	0.397545
RC263_metabat.bin.45	Azonexus 9	0.936025	0.816119	0.767937	1.06493	0.832613	1.0628	0.689347	1.06068	0.697129	0.312585
RS342_metabat.bin.10	Bacteroidales 1	0.562012	0.887928	0.0980233	1.36831	0.524613	0.890715	0.559225	1.32344	0.14069	0.474975
RS341_metabat.bin.42	Bacteroidales 2	0.6268	0.596855	0.0449958	0.142371	0.868822	0.678166	0.545489	0.110061	0.0672815	0.441606
RS341_metabat.bin.19	Bacteroidales 3	0.335004	0.870567	0.00470786	0.111772	0.00324487	0.704595	0.500976	0.23639	0.02731	0.213274
RC263_metabat.bin.20	Desulfobacillus 1	0.8646	4.40884	0.440905	1.70599	0.000146047	1.96222	3.31123	2.3946	6.19739	0.0258452
RC343_metabat.bin.8	Desulfobacillus 2	0.818986	4.35055	0.427456	1.62353	0.000125204	1.90779	3.26174	2.44394	5.9903	0.0199544
RC262_metabat.bin.25	Desulfobacillus 3	0.670715	4.1075	0.210807	1.63264	0.000101415	1.82274	2.95547	2.33886	5.82162	0.0348622
RS262_metabat.bin.25	Desulfomicrobium	0.121777	0.649787	0.0176799	0.151367	0.0104091	0.247117	0.524447	0.0279792	0.262198	0.164047
RC343_metabat.bin.48	Diaphorobacter 1	2.58069	0.210415	3.65782	0.0265563	0.0127908	1.44776	1.34335	3.52253	3.52624	0.0698055
RS263_metabat.bin.11	Diaphorobacter 2	2.04971	0.52507	6.75421	0.373328	0.192098	1.32798	1.24681	3.81318	4.70512	0.680695
RS342_metabat.bin.12	Diaphorobacter 3	1.58884	0.249409	2.00718	0.0407247	0.0448096	0.99239	0.845862	1.54396	1.56751	0.0520757
RC262_metabat.bin.19	Diaphorobacter 4	1.51735	0.218594	2.40664	0.0309988	0.0689244	0.925893	0.810047	1.71818	1.72346	0.0722156
RC341_metabat.bin.3	Diaphorobacter 5	1.46602	0.235251	2.3238	0.0439309	0.0785361	0.882662	0.818608	1.58701	1.68713	0.500847
RC342_metabat.bin.36	Diaphorobacter 6	1.40531	0.224078	2.09749	0.0337974	0.075628	0.838855	0.790537	1.31431	1.65277	0.57723
RC342_metabat.bin.2	Erysipelotrichaceae 1	0.766359	0.323248	0.0814743	0.0202896	0.00674331	0.505288	0.584319	0.0260234	0.189801	0.639209
RS262_metabat.bin.6	Erysipelotrichaceae 2	0.22577	0.342804	0.00911098	0.0631615	0.311332	0.243818	0.324757	0.0144979	0.062062	0.284408
RS262_metabat.bin.43	Flavobacteriaceae	0.205867	0.625591	0.015078	0.113671	0.0168042	0.363793	0.467665	0.0622468	0.16573	0.286297
RC343_metabat.bin.17	Flavobacterium	0.292343	0.786878	0.089572	1.52095	0.36232	0.797968	0.281253	1.50279	0.094276	0.388177
RS342_metabat.bin.3	Giesbergeria 1	0.16973	1.83218	0.0181841	2.3165	0.023692	1.21206	0.789846	2.48734	1.39862	0.155597
RC262_metabat.bin.38	Giesbergeria 2	0.270601	1.47759	0.0738657	1.7117	0.0513394	1.15034	0.597848	2.05495	0.421566	0.186222
RC261_metabat.bin.1	Giesbergeria 3	1.24067	0.35906	0.579798	0.010744	0.0184708	0.79497	0.80476	0.508198	0.548627	0.832506
RC341_metabat.bin.37	Giesbergeria 4	0.933951	0.574096	0.261213	0.0829652	0.163874	0.895502	0.612546	0.249345	0.124493	0.0932216
RS343_metabat.bin.7	Giesbergeria 5	0.388277	1.10438	0.0257961	0.254651	0.00784926	0.960246	0.532411	0.404405	0.073897	0.053836
RS341_metabat.bin.29	Giesbergeria 6	0.385097	1.10286	0.0220986	0.278895	0.0094174	0.939304	0.548653	0.438606	0.0799327	0.0699927
RC263_metabat.bin.42	Giesbergeria 7	0.91701	0.559572	0.350562	0.0734191	0.208448	0.898042	0.57854	0.331169	0.108221	0.0616693
RS262_metabat.bin.28	Giesbergeria 8	0.366976	1.08368	0.0229064	0.224789	0.0054701	0.916398	0.534262	0.389061	0.0792211	0.0824169
RC262_metabat.bin.21	Giesbergeria 9	0.568993	0.749492	0.0800469	0.103716	0.326658	0.841186	0.477299	0.106531	0.0173318	0.0175634
RS343_metabat.bin.2	Giesbergeria 10	0.567783	0.70586	0.0381051	0.424003	0.629569	0.615978	0.657665	0.17249	0.300014	0.536216
RS261_metabat.bin.20	Giesbergeria 11	0.521087	0.625116	0.0334864	0.171369	0.585837	0.571844	0.574359	0.10768	0.103666	0.930368
RS342_metabat.bin.2	Giesbergeria 12	0.366552	0.724814	0.0140632	0.0577724	0.00837049	0.632706	0.458661	0.0432752	0.0873962	0.0227689
RS341_metabat.bin.32	Lentimicrobium	0.968095	1.46831	0.0864504	0.573615	0.162448	1.35666	1.07974	0.676399	0.0877835	0.359794
RC263_metabat.bin.35	Paludibacter 1	1.12472	0.155012	1.62628	0.00613104	0.0926508	0.760101	0.519635	1.6233	0.538616	0.331871
RC341_metabat.bin.9	Paludibacter 2	1.23131	0.0350584	0.627591	0.000429844	0.00412539	0.613238	0.653126	0.63447	0.8512	0.635183
RS341_metabat.bin.11	Paludibacter 3	0.160704	0.300713	0.0221773	0.172985	0.455534	0.305475	0.155942	0.179752	0.0137556	0.33233
RS262_metabat.bin.18	Paracholeplasma	0.387774	0.652259	0.0052502	0.213204	0.195841	0.509769	0.530263	0.127635	0.132539	0.34552
RS261_metabat.bin.35	Patescibacteria	0.00508272	5.48523	3.64271e-05	22.5324	0.0179163	3.33799	2.15233	30.2597	9.44852	0.513273
RS341_metabat.bin.26	Rhodocyclaceae 1	1.79479	4.19738	1.65822	31.3148	0.329571	2.05139	3.94078	7.31426	26.9803	0.128545
RC263_metabat.bin.43	Rhodocyclaceae 2	2.53751	1.97012	2.53819	3.1351	0.572479	1.55391	2.95373	0.674299	4.01646	0.0502018
RC261_metabat.bin.39	Rifleibacterium 1	0.983507	0.353081	0.250736	0.0551454	0.0190506	0.754988	0.5816	0.446659	0.0796462	0.501788
RC263_metabat.bin.15	Rifleibacterium 2	0.811333	0.322323	0.339767	0.0313914	0.0776411	0.670606	0.463051	0.478824	0.00996534	0.483236
RS261_metabat.bin.8	Stutzerimonas	12.7945	9.75192	16.1064	24.3289	0.268349	13.8873	8.65914	16.9209	12.6686	0.000653086
RS263_metabat.bin.44	Sulfurivermis	0.470353	0.91817	0.120322	0.856186	0.292961	0.519863	0.868659	0.236415	0.787421	0.170725
RS342_metabat.bin.5	Tabrizicola	0.298047	0.763921	0.0111902	0.548601	0.158188	0.657916	0.404052	0.613335	0.038012	0.372081
co_assembly_metabat.bin.1	Thauera 1	12.525	6.34787	126.269	31.382	0.255919	11.2738	7.59901	82.2876	90.1552	0.115607
RC341_metabat.bin.36	Thauera 2	2.29414	0.267908	0.365933	0.012314	1.09082e-05	1.4078	1.15425	1.47389	1.32915	0.177937
RS262_metabat.bin.19	Thauera 3	0.355428	0.804403	0.0088531	0.899986	0.275491	0.521136	0.638695	0.212374	0.809121	0.557957
RC263_metabat.bin.1	Thiobacillaceae 1	1.23571	0.0274397	2.87082	0.000634923	0.111296	0.818873	0.444272	2.9787	0.684501	0.358131
RS261_metabat.bin.26	Thiobacillaceae 2	0.308226	0.550861	0.0342774	0.725727	0.510882	0.353266	0.505821	0.12892	0.652444	0.503996
co_assembly_metabat.bin.3	Thiobacillus 1	9.18692	0.0509434	19.8026	0.00158351	0.000515143	4.07132	5.16654	31.2918	37.8723	0.137792
RS342_metabat.bin.36	Thiobacillus 2	0.700371	5.52848	0.0687545	6.62828	0.00102634	2.18655	4.0423	2.7476	15.8695	0.121444
RC342_metabat.bin.34	Thiobacillus 3	0.610081	4.11527	0.0602468	3.51148	0.00106966	1.67572	3.04964	1.44434	8.36662	0.117017
RC343_metabat.bin.41	Thiobacillus 4	3.9268	0.508197	60.7277	0.551893	0.30989	0.571374	3.86362	0.294297	61.4941	0.325402
RS343_metabat.bin.5	Thiobacillus 5	1.80389	2.01718	2.04484	8.27247	0.874029	1.5332	2.28787	2.57836	7.42454	0.208744
RS262_metabat.bin.12	Thiobacillus 6	1.66534	1.10706	1.47397	2.28838	0.496893	1.10749	1.66491	0.983856	2.77907	0.234432
RS261_metabat.bin.13	Thiobacillus 7	1.58884	1.07128	1.20598	1.17421	0.430381	1.13457	1.52556	0.695361	1.75382	0.227116
RS341_metabat.bin.17	Thiobacillus 8	1.80775	0.810176	10.3229	1.71366	0.497309	0.51032	2.1076	0.356471	10.7464	0.254165
RS261_metabat.bin.18	Thiobacillus 9	1.44626	0.913485	0.986743	0.930271	0.368122	0.943631	1.41611	0.587971	1.36541	0.187312
RC343_metabat.bin.22	Thiobacillus 10	2.10027	0.0205138	4.11836	7.907e-05	0.0308978	1.39656	0.724222	5.29018	1.15227	0.25927

## Sheet: S7
Average nucleotide identity (%)	RC261_metabat.bin.1.fa	RC261_metabat.bin.39.fa	RC262_metabat.bin.19.fa	RC262_metabat.bin.21.fa	RC262_metabat.bin.25.fa	RC262_metabat.bin.38.fa	RC263_metabat.bin.1.fa	RC263_metabat.bin.15.fa	RC263_metabat.bin.20.fa	RC263_metabat.bin.32.fa	RC263_metabat.bin.35.fa	RC263_metabat.bin.42.fa	RC263_metabat.bin.43.fa	RC263_metabat.bin.45.fa	RC341_metabat.bin.3.fa	RC341_metabat.bin.9.fa	RC341_metabat.bin.21.fa	RC341_metabat.bin.36.fa	RC341_metabat.bin.37.fa	RC342_metabat.bin.2.fa	RC342_metabat.bin.31.fa	RC342_metabat.bin.34.fa	RC342_metabat.bin.36.fa	RC342_metabat.bin.43.fa	RC343_metabat.bin.8.fa	RC343_metabat.bin.17.fa	RC343_metabat.bin.22.fa	RC343_metabat.bin.41.fa	RC343_metabat.bin.48.fa	RC343_metabat.bin.49.fa	RS261_metabat.bin.8.fa	RS261_metabat.bin.9.fa	RS261_metabat.bin.13.fa	RS261_metabat.bin.16.fa	RS261_metabat.bin.18.fa	RS261_metabat.bin.20.fa	RS261_metabat.bin.26.fa	RS261_metabat.bin.35.fa	RS262_metabat.bin.6.fa	RS262_metabat.bin.12.fa	RS262_metabat.bin.18.fa	RS262_metabat.bin.19.fa	RS262_metabat.bin.25.fa	RS262_metabat.bin.28.fa	RS262_metabat.bin.43.fa	RS263_metabat.bin.11.fa	RS263_metabat.bin.34.fa	RS263_metabat.bin.35.fa	RS263_metabat.bin.44.fa
RC261_metabat.bin.1.fa
RC261_metabat.bin.39.fa	NA
RC262_metabat.bin.19.fa	81.6957	NA
RC262_metabat.bin.21.fa	87.0168	NA	81.017
RC262_metabat.bin.25.fa	NA	NA	NA	NA
RC262_metabat.bin.38.fa	83.645	NA	80.0814	83.1149	NA
RC263_metabat.bin.1.fa	NA	NA	NA	NA	77.8782	NA
RC263_metabat.bin.15.fa	NA	97.7854	NA	NA	NA	NA	NA
RC263_metabat.bin.20.fa	NA	NA	NA	NA	97.9665	NA	77.8654	NA
RC263_metabat.bin.32.fa	NA	NA	NA	NA	77.8278	NA	NA	NA	77.5876
RC263_metabat.bin.35.fa	NA	NA	NA	NA	NA	NA	NA	NA	NA	NA
RC263_metabat.bin.42.fa	88.2544	NA	81.6387	98.195	NA	83.6529	NA	NA	NA	NA	NA
RC263_metabat.bin.43.fa	NA	NA	NA	76.6995	80.0569	NA	78.0236	NA	80.1309	77.4506	NA	NA
RC263_metabat.bin.45.fa	NA	NA	NA	NA	77.3006	NA	NA	NA	77.3453	85.0082	NA	NA	77.7778
RC341_metabat.bin.3.fa	81.4179	NA	97.9443	81.3792	NA	80.0081	NA	NA	NA	NA	NA	81.7204	NA	NA
RC341_metabat.bin.9.fa	NA	NA	NA	NA	NA	NA	NA	NA	NA	NA	97.6491	NA	NA	NA	NA
RC341_metabat.bin.21.fa	NA	NA	NA	NA	78.4044	NA	NA	NA	77.7322	98.0815	NA	NA	78.0667	85.8796	NA	NA
RC341_metabat.bin.36.fa	NA	NA	NA	NA	78.2642	NA	NA	NA	78.2651	77.221	NA	NA	78.7776	78.101	NA	NA	NA
RC341_metabat.bin.37.fa	87.9695	NA	81.5387	98.2644	NA	83.8202	NA	NA	NA	NA	NA	98.722	77.0045	NA	81.1357	NA	NA	NA
RC342_metabat.bin.2.fa	NA	NA	NA	NA	NA	NA	NA	NA	NA	NA	NA	NA	NA	NA	NA	NA	NA	NA	NA
RC342_metabat.bin.31.fa	NA	NA	NA	NA	77.8237	NA	NA	NA	77.5016	97.8245	NA	NA	77.7673	85.7079	NA	NA	98.2294	77.8125	NA	NA
RC342_metabat.bin.34.fa	NA	NA	NA	NA	NA	NA	79.3195	NA	NA	NA	NA	NA	77.6291	NA	NA	NA	NA	NA	NA	NA	NA
RC342_metabat.bin.36.fa	82.1069	NA	98.5008	81.4439	NA	80.4378	NA	NA	NA	NA	NA	81.6987	NA	NA	98.1784	NA	NA	NA	81.7908	NA	NA	NA
RC342_metabat.bin.43.fa	NA	NA	NA	NA	77.4443	NA	NA	NA	77.3944	85.9046	NA	NA	77.894	98.792	NA	NA	86.2498	77.6182	NA	NA	85.3745	NA	NA
RC343_metabat.bin.8.fa	NA	NA	NA	NA	97.9483	NA	77.8364	NA	98.534	77.7768	NA	NA	80.1916	77.1887	NA	NA	77.9914	78.0889	NA	NA	77.715	NA	NA	77.2377
RC343_metabat.bin.17.fa	NA	NA	NA	NA	NA	NA	NA	NA	NA	NA	NA	NA	NA	NA	NA	NA	NA	NA	NA	NA	NA	NA	NA	NA	NA
RC343_metabat.bin.22.fa	NA	NA	NA	NA	NA	NA	80.1901	NA	NA	NA	NA	NA	77.966	NA	NA	NA	NA	NA	NA	NA	NA	83.783	NA	NA	NA	NA
RC343_metabat.bin.41.fa	NA	NA	NA	NA	NA	NA	79.6615	NA	NA	NA	NA	NA	77.4104	NA	NA	NA	NA	NA	NA	NA	NA	81.0836	NA	NA	NA	NA	81.1818
RC343_metabat.bin.48.fa	82.1936	NA	98.1778	81.76	NA	80.4751	NA	NA	NA	NA	NA	82.0841	NA	NA	97.7603	NA	NA	NA	82.1271	NA	NA	NA	98.0022	NA	76.5809	NA	NA	NA
RC343_metabat.bin.49.fa	82.1556	NA	85.8947	82.3235	77.1713	80.8919	77.2494	NA	77.1178	NA	NA	83.3007	76.9767	NA	85.7835	NA	NA	76.5152	82.7321	NA	NA	NA	85.6873	NA	77.1139	NA	NA	NA	85.4831
RS261_metabat.bin.8.fa	NA	NA	NA	NA	NA	NA	NA	NA	NA	NA	NA	NA	NA	NA	NA	NA	NA	NA	NA	NA	NA	NA	NA	NA	NA	NA	NA	NA	NA	NA
RS261_metabat.bin.9.fa	83.3968	NA	85.629	83.244	77.394	81.5811	77.2345	NA	77.1153	NA	NA	83.5754	77.032	NA	85.7531	NA	76.4763	76.6285	83.2264	NA	NA	NA	85.7139	NA	77.1111	NA	NA	NA	86.1954	97.7246	NA
RS261_metabat.bin.13.fa	NA	NA	NA	NA	77.9547	NA	79.6205	NA	78.0175	NA	NA	NA	77.7197	NA	NA	NA	NA	77.2815	NA	NA	NA	82.2339	NA	NA	77.932	NA	81.6969	88.0371	NA	NA	NA	76.8046
RS261_metabat.bin.16.fa	NA	NA	NA	NA	78.4658	NA	NA	NA	78.2309	97.9224	NA	NA	78.2337	85.9691	NA	NA	98.1586	77.8965	NA	NA	98.0136	NA	NA	86.2015	78.3345	NA	NA	NA	NA	NA	NA	76.5662	NA
RS261_metabat.bin.18.fa	NA	NA	NA	NA	77.3883	NA	79.6462	NA	77.3002	NA	NA	NA	77.7281	NA	NA	NA	NA	NA	NA	NA	NA	81.5454	NA	NA	77.2488	NA	81.3988	83.4425	NA	NA	NA	NA	83.8457	NA
RS261_metabat.bin.20.fa	98.3554	NA	81.1692	86.2598	NA	83.1066	NA	NA	NA	NA	NA	87.3786	NA	NA	80.9198	NA	NA	NA	87.0319	NA	NA	NA	81.4757	NA	NA	NA	NA	NA	81.6516	81.8875	NA	82.1549	NA	NA	NA
RS261_metabat.bin.26.fa	NA	NA	NA	NA	77.951	NA	85.9954	NA	78.3148	NA	NA	NA	78.1652	NA	NA	NA	NA	NA	NA	NA	NA	79.7629	NA	NA	77.8233	NA	79.8165	79.5792	NA	76.922	NA	77.1489	79.9804	NA	79.1864	NA
RS261_metabat.bin.35.fa	NA	NA	NA	NA	NA	NA	NA	NA	NA	NA	NA	NA	NA	NA	NA	NA	NA	NA	NA	NA	NA	NA	NA	NA	NA	NA	NA	NA	NA	NA	NA	NA	NA	NA	NA	NA	NA
RS262_metabat.bin.6.fa	NA	NA	NA	NA	NA	NA	NA	NA	NA	NA	NA	NA	NA	NA	NA	NA	NA	NA	NA	NA	NA	NA	NA	NA	NA	NA	NA	NA	NA	NA	NA	NA	NA	NA	NA	NA	NA	NA
RS262_metabat.bin.12.fa	NA	NA	NA	NA	77.6441	NA	79.5517	NA	77.7174	NA	NA	NA	77.9639	NA	NA	NA	NA	NA	NA	NA	NA	81.6185	NA	NA	77.6207	NA	81.5045	83.3833	NA	NA	NA	77.1088	84.4425	NA	98.9465	NA	79.6715	NA	NA
RS262_metabat.bin.18.fa	NA	NA	NA	NA	NA	NA	NA	NA	NA	NA	NA	NA	NA	NA	NA	NA	NA	NA	NA	NA	NA	NA	NA	NA	NA	NA	NA	NA	NA	NA	NA	NA	NA	NA	NA	NA	NA	NA	NA	NA
RS262_metabat.bin.19.fa	NA	NA	NA	NA	78.319	NA	NA	NA	78.0637	NA	NA	NA	78.3018	77.2475	NA	NA	77.5973	81.8253	NA	NA	77.7648	NA	NA	NA	78.0067	NA	NA	NA	NA	76.455	NA	76.5995	NA	77.6438	NA	NA	NA	NA	NA	NA	NA
RS262_metabat.bin.25.fa	NA	NA	NA	NA	NA	NA	NA	NA	NA	NA	NA	NA	NA	NA	NA	NA	NA	NA	NA	NA	NA	NA	NA	NA	NA	NA	NA	NA	NA	NA	NA	NA	NA	NA	NA	NA	NA	NA	NA	NA	NA	NA
RS262_metabat.bin.28.fa	87.5687	NA	81.2441	98.5123	NA	83.6876	NA	NA	NA	NA	NA	97.9279	76.7242	NA	81.2112	NA	NA	NA	98.1296	NA	NA	NA	81.6444	NA	NA	NA	NA	NA	81.8036	82.7067	NA	83.2173	NA	NA	NA	86.673	NA	NA	NA	NA	NA	NA	NA
RS262_metabat.bin.43.fa	NA	NA	NA	NA	NA	NA	NA	NA	NA	NA	NA	NA	NA	NA	NA	NA	NA	NA	NA	NA	NA	NA	NA	NA	NA	NA	NA	NA	NA	NA	NA	NA	NA	NA	NA	NA	NA	NA	NA	NA	NA	NA	NA	NA
RS263_metabat.bin.11.fa	81.8967	NA	98.465	81.46	NA	80.4481	NA	NA	NA	NA	NA	81.9317	NA	NA	98.5223	NA	NA	NA	81.8162	NA	NA	NA	98.4963	NA	NA	NA	NA	NA	97.7197	85.6371	NA	85.5315	NA	NA	NA	81.2677	NA	NA	NA	NA	NA	NA	NA	81.9416	NA
RS263_metabat.bin.34.fa	NA	NA	NA	NA	77.7419	NA	NA	NA	77.634	85.8925	NA	NA	78.1771	98.7419	NA	NA	86.2722	77.9815	NA	NA	86.12	NA	NA	98.903	77.3917	NA	NA	NA	NA	NA	NA	NA	NA	86.2446	NA	NA	NA	NA	NA	NA	NA	77.5545	NA	NA	NA	NA
RS263_metabat.bin.35.fa	NA	NA	NA	NA	NA	NA	NA	NA	NA	NA	NA	NA	NA	NA	NA	NA	NA	NA	NA	NA	NA	NA	NA	NA	NA	NA	NA	NA	NA	NA	NA	NA	NA	NA	NA	NA	NA	NA	NA	NA	NA	NA	NA	NA	NA	NA	NA
RS263_metabat.bin.44.fa	NA	NA	NA	NA	77.1718	NA	77.4614	NA	77.7418	NA	NA	NA	77.1858	NA	NA	NA	NA	NA	NA	NA	NA	NA	NA	NA	77.339	NA	NA	NA	NA	NA	NA	NA	76.908	NA	NA	NA	77.4746	NA	NA	NA	NA	NA	NA	NA	NA	NA	NA	NA
RS341_metabat.bin.10.fa	NA	NA	NA	NA	78.4161	NA	NA	NA	78.1263	97.9814	NA	NA	78.0983	86.2538	NA	NA	98.3088	77.7275	NA	NA	98.4478	NA	NA	86.5257	78.1558	NA	NA	NA	NA	NA	NA	76.6028	NA	98.3017	NA	NA	NA	NA	NA	NA	NA	77.8726	NA	NA	NA	NA	86.735	NA	NA
RS341_metabat.bin.11.fa	NA	NA	NA	NA	NA	NA	NA	NA	NA	NA	NA	NA	NA	NA	NA	NA	NA	NA	NA	NA	NA	NA	NA	NA	NA	NA	NA	NA	NA	NA	NA	NA	NA	NA	NA	NA	NA	NA	NA	NA	NA	NA	NA	NA	NA	NA	NA	NA	NA
RS341_metabat.bin.17.fa	NA	NA	NA	NA	NA	NA	79.3915	NA	NA	NA	NA	NA	77.3209	NA	NA	NA	NA	NA	NA	NA	NA	81.4923	NA	NA	NA	NA	81.3475	98.729	NA	NA	NA	NA	88.1909	NA	83.8484	NA	79.5837	NA	NA	83.939	NA	NA	NA	NA	NA	NA	NA	NA	NA
RS341_metabat.bin.19.fa	NA	NA	NA	NA	NA	NA	NA	NA	NA	NA	NA	NA	NA	NA	NA	NA	NA	NA	NA	NA	NA	NA	NA	NA	NA	NA	NA	NA	NA	NA	NA	NA	NA	NA	NA	NA	NA	NA	NA	NA	NA	NA	NA	NA	NA	NA	NA	NA	NA
RS341_metabat.bin.26.fa	NA	NA	76.8887	76.7685	80.4284	NA	77.9382	NA	80.6317	77.9563	NA	77.0919	98.957	77.8817	76.7107	NA	78.5102	78.8036	77.064	NA	78.3552	77.8612	77.0969	78.062	80.6332	NA	78.0933	77.6962	NA	77.177	NA	77.0016	77.8203	78.5618	77.7538	NA	78.1906	NA	NA	78.0037	NA	78.2478	NA	76.8604	NA	76.6076	78.165	NA	78.016
RS341_metabat.bin.29.fa	88.2195	NA	81.5625	98.2836	NA	83.9707	NA	NA	NA	NA	NA	97.835	NA	NA	81.8848	NA	NA	NA	98.1507	NA	NA	NA	81.9415	NA	NA	NA	NA	NA	82.236	82.9719	NA	83.4834	NA	NA	NA	87.5065	NA	NA	NA	NA	NA	NA	NA	98.7342	NA	81.938	NA	NA	NA
RS341_metabat.bin.32.fa	NA	NA	NA	NA	NA	NA	NA	NA	NA	NA	NA	NA	NA	NA	NA	NA	NA	NA	NA	NA	NA	NA	NA	NA	NA	NA	NA	NA	NA	NA	NA	NA	NA	NA	NA	NA	NA	NA	NA	NA	NA	NA	NA	NA	NA	NA	NA	NA	NA
RS341_metabat.bin.42.fa	NA	NA	NA	NA	NA	NA	NA	NA	NA	NA	NA	NA	NA	NA	NA	NA	NA	NA	NA	NA	NA	NA	NA	NA	NA	NA	NA	NA	NA	NA	NA	NA	NA	NA	NA	NA	NA	NA	NA	NA	NA	NA	NA	NA	NA	NA	NA	NA	NA
RS342_metabat.bin.2.fa	87.5491	NA	81.2716	98.2388	NA	83.8485	NA	NA	NA	NA	NA	97.6951	76.6463	NA	81.4226	NA	NA	NA	97.9951	NA	NA	NA	81.5801	NA	NA	NA	NA	NA	81.7606	82.6347	NA	83.1643	NA	NA	NA	86.6989	NA	NA	NA	NA	NA	NA	NA	98.8713	NA	81.7039	NA	NA	NA
RS342_metabat.bin.3.fa	84.4716	NA	81.0233	83.9736	NA	97.5626	NA	NA	NA	NA	NA	84.0733	NA	NA	80.7736	NA	NA	NA	84.2698	NA	NA	NA	81.1538	NA	NA	NA	NA	NA	81.2545	81.4926	NA	82.0665	NA	NA	NA	83.681	NA	NA	NA	NA	NA	NA	NA	84.3754	NA	81.1754	NA	NA	NA
RS342_metabat.bin.5.fa	NA	NA	NA	NA	NA	NA	NA	NA	NA	NA	NA	NA	NA	NA	NA	NA	NA	NA	NA	NA	NA	NA	NA	NA	NA	NA	NA	NA	NA	NA	NA	NA	NA	NA	NA	NA	NA	NA	NA	NA	NA	NA	NA	NA	NA	NA	NA	NA	NA
RS342_metabat.bin.10.fa	NA	NA	NA	NA	NA	NA	NA	NA	NA	NA	NA	NA	NA	NA	NA	NA	NA	NA	NA	NA	NA	NA	NA	NA	NA	NA	NA	NA	NA	NA	NA	NA	NA	NA	NA	NA	NA	NA	NA	NA	NA	NA	NA	NA	NA	NA	NA	NA	NA
RS342_metabat.bin.12.fa	81.454	NA	97.9887	81.3605	NA	80.3635	NA	NA	NA	NA	NA	81.6945	NA	NA	97.6477	NA	NA	NA	81.6432	NA	NA	NA	98.0072	NA	NA	NA	NA	NA	98.3149	85.4316	NA	85.3513	NA	NA	NA	81.0098	NA	NA	NA	NA	NA	NA	NA	81.445	NA	98.2042	NA	NA	NA
RS342_metabat.bin.27.fa	NA	NA	NA	NA	78.2788	NA	NA	NA	78.0974	97.8174	NA	NA	78.0419	85.7937	NA	NA	97.9852	77.8393	NA	NA	97.7672	NA	NA	86.2373	78.3203	NA	NA	NA	NA	NA	NA	76.4439	NA	98.0509	NA	NA	NA	NA	NA	NA	NA	NA	NA	NA	NA	NA	86.0035	NA	NA
RS342_metabat.bin.36.fa	NA	NA	NA	NA	78.0685	NA	80.1133	NA	78.1651	NA	NA	NA	77.9586	NA	NA	NA	NA	77.5279	NA	NA	NA	98.7785	NA	NA	77.813	NA	83.9618	81.7518	NA	NA	NA	77.141	82.6833	NA	82.7782	NA	80.3154	NA	NA	83.0189	NA	NA	NA	NA	NA	NA	NA	NA	NA
RS343_metabat.bin.2.fa	98.6099	NA	81.0246	85.7805	NA	83.1198	NA	NA	NA	NA	NA	86.7113	NA	NA	80.6231	NA	NA	NA	86.253	NA	NA	NA	81.2192	NA	NA	NA	NA	NA	81.2229	81.4147	NA	82.9	NA	NA	NA	98.2981	NA	NA	NA	NA	NA	NA	NA	86.4412	NA	80.8516	NA	NA	NA
RS343_metabat.bin.5.fa	NA	NA	NA	NA	78.1453	NA	79.9071	NA	78.0623	NA	NA	NA	77.8234	NA	NA	NA	NA	NA	NA	NA	NA	82.5116	NA	NA	77.7495	NA	82.0355	88.3032	NA	76.6394	NA	76.9847	98.7883	NA	84.6496	NA	80.2938	NA	NA	84.5274	NA	NA	NA	NA	NA	NA	NA	NA	77.5238
RS343_metabat.bin.7.fa	87.6367	NA	81.3655	98.5607	NA	83.7192	NA	NA	NA	NA	NA	97.8183	NA	NA	81.3879	NA	NA	NA	97.9747	NA	NA	NA	81.7249	NA	NA	NA	NA	NA	81.874	82.6283	NA	83.2519	NA	NA	NA	86.9503	NA	NA	NA	NA	NA	NA	NA	98.9985	NA	81.897	NA	NA	NA
co_assembly_metabat.bin.1.fa	NA	NA	NA	NA	78.0734	NA	77.4098	NA	78.1054	77.478	NA	NA	78.3328	77.6443	NA	NA	77.9712	81.898	NA	NA	77.9649	NA	NA	77.7457	78.0821	NA	NA	NA	NA	NA	NA	77.1549	77.0348	78.0577	NA	NA	77.3445	NA	NA	77.2687	NA	82.0781	NA	NA	NA	NA	77.8437	NA	NA
co_assembly_metabat.bin.3.fa	NA	NA	NA	NA	77.8827	NA	79.408	NA	77.9595	NA	NA	NA	77.9481	NA	NA	NA	NA	77.3219	NA	NA	NA	81.6001	NA	NA	78.1395	NA	81.681	88.2052	NA	76.7559	NA	76.758	88.355	NA	83.8003	NA	79.9619	NA	NA	83.8965	NA	NA	NA	NA	NA	NA	NA	NA	77.02
[truncated: 20 more columns]
